# Supplementary material for: In-Depth Comparison of Adeno-Associated Virus Containing Fractions after CsCl Ultracentrifugation Gradient Separation
Source: Viruses. 2024 Jul 31;16(8):1235. doi: 10.3390/v16081235 (PMC11360810; doi:10.3390/v16081235)
Supplement: Supplementary file 1 [file viruses-16-01235-s001.zip]

Archive with 1 entries (1 files):
- viruses-3007455-supplementary.pdf
